# Supplementary material for: Protein intake and type 2 diabetes mellitus: an umbrella review of systematic reviews for the evidence-based guideline for protein intake of the German Nutrition Society
Source: Eur J Nutr. 2023 Sep 17;63(1):33–50. doi: 10.1007/s00394-023-03234-5 (PMC10799123; doi:10.1007/s00394-023-03234-5)
Supplement: Supplementary file 10 — Supplementary file10 (XLSX 31 KB) [file 394_2023_3234_MOESM10_ESM.xlsx]

## Sheet: SR without MA- Cohorts
Supplementary Material S10 Outcome-specific certainty of evidence assessment of systematic reviews with or without meta-analysis using NutriGrade.
					Alhazmi 2012 [26]			Shang 2016 [20]			Tian 2017 [21]			Zhao 2018 [22]			Ye 2019 [25]			Fan 2019 [23]
								Exposure
					total protein	animal protein	plant protein	total protein	animal protein	plant protein	total protein	animal protein	plant protein	total protein	animal protein	plant protein	total protein	animal protein	plant protein	total protein		animal protein		plant protein
1.	Risk of bias / study quality / study limitations (3 P)
	a.	No information available (0 P)
	b.	Risk of bias (2 P)									1.0	1.0	1.0
		i.	Ascertainment of exposure1								0	0	0
		ii.	Adjusted basic & outcome relevant model1								0.5	0.5	0.5
		iii.	Assessment of outcome1								0	0	0
		iv.	Adequacy of follow-up duration1								0.5	0.5	0.5
	c.	Study quality (2 P)2			2	2	2	2	2	2				2	2	2	2	2	2	2	2	2	2	2	2
2.	Precision (1 P)
	a.	<500 events OR ≥500 events but 95% CI overlaps the null, and includes important benefit (RR: <0.8) or harm (RR: >1.2) (0 P)
	b.	≥500 events and the 95% CI excludes the null values; ≥500 events but 95% CI overlaps the null, and excludes important benefit (RR: <0.8) or harm (RR: >1.2) (1 P)			1	1	1	1	1	1	1	1	1	1	1	1	1	1	1	1	1	1	1	1	1
3.	Heterogeneity (1 P)							0.8	0.4	0.4	0.8	0.3	0.4	0.4	0.4	0.4	0.8	0.4	0.4
	a.	≤ 5 studies (0 P)			0	0	0
	b.	6-9 studies (if ≥10 studies; multiply points by 2):						≥10 studies	6-9 studies	6-9 studies	≥10 studies	6-9 studies	6-9 studies	6-9 studies	6-9 studies	6-9 studies	≥10 studies	6-9 studies	6-9 studies
		i.	I2 (H2 and/or tau2) (0.1 P)					0.2	0.1	0.1	0.2	0.1	0.1	0.1	0.1	0.1	0.2	0.1	0.1	0.2	0.2	0.2	0.2	0.2	0.2
		ii.	CIs for I2 (0.1 P)					0	0	0	0	0	0	0	0	0.	0	0	0
		iii.	If I2 <40% (0.3 P) skip iv.					0.6	0.3	0.3	0.6	-	-	0.1	0.1	0.1	-	-	0.1	0.6	0.6		0.6		0.6
		iv.	Modelling detected heterogeneity (I2≥40%) with random effects model (0.1 P)					-	-	-	-	0.1	0.1	-	-	-	0.2	0.1	-			0.2		0.2
			1.	Exploring detected heterogeneity with subgroup analysis or meta-regression (0.1 P)				-	-	-	-	0.1	0.1	-	-	-	0.2	0.1	-			0.2		0.2
			2.	Sensitivity analyses with higher levels of heterogeneity (0.1 P)				-	-	-	-	-	0.1	-	-	-	0.2	0.1	-
4.	Directness (1 P)
	a.	Differences in population; differences in intervention; surrogate markers; network meta-analysis (0 P)
	b.	No important differences in population or intervention; hard clinical outcome (1 P)			1	1	1	1	1	1	1	1	1	1	1	1	1	1	1	1	1	1	1	1	1
5.	Publication bias (1 P)
	a.	<5 studies OR evidence for severe bias with test or plot OR publication bias not assessed (0 P)			0	0	0		0
	b.	No evidence for publication bias with test or plot (5-9 studies) OR evidence for moderate/small amount of publication bias with test or plot (0.5 P)								0.5		0.5	0.5	0.5	0.5	0.5		0.5	0.5
	c.	No evidence for publication bias with test or plot (≥10 studies) (1 P)						1			1						1			1	1	1	1	1	1
6.	Funding bias (1 P)
	a.	Industry funding OR conflict of interest (0 P)
	b.	Private institutions, foundations, non-governmental organizations (0.5 P)			0.5	0.5	0.5				0.5	0.5	0.5							0.5	0.5	0.5	0.5	0.5	0.5
	c.	Academic institutions, research institutions (1 P)						1	1	1				1	1	1	1	1	1
7.	Effect size (2 P)
	a.	No effect (HR/RR: 0.80-1.20) (0 P)			0	0	0	0	0	0	0	0	0	0	0	0	0	0	0	0	0	0	0	0	0
	b.	Moderate effect size (HR/RR: <0.80-0.50 or >1.2-2.00) (1 P)
	c.	Large effect size (HR/RR: <0.50 or >2.00) (2 P)
8.	Dose-response (1 P)
	a.	No dose-response relationship (corresponding statistical test non- significant) (0 P)			0	0	0	0	0	0	0	0	0			0	0	0	0
	b.	Linear and/ or non-linear dose-response relationship (corresponding statistical test significant) (1 P)												1	1					1	1	1	1	1	1
				Overall Score3	4.5	4.5	4.5	6.8	5.4	5.9	5.3	4.3	4.4	6.9	6.9	5.9	6.8	5.9	5.9	7.3	7.3	7.1	7.3	7.1	7.3
				Evidence	low	low	low	moderate	low	low	low	low	low	moderate	moderate	low	moderate	low	low	moderate	moderate	moderate	moderate	moderate	moderate
	P: point(s); RR: risk ratio.
	1 ≥2/3 of studies low risk of bias = 0.5 P; >1/3 of studies high risk of bias OR not assessed = 0 P; unclear risk of bias = 0.25 P)
	2 cut-off for different quality scale (≥3/4 of overall score= 2 P; ≥1/2 of overall score= 1 P; <1/2 of overall score= 0 P); i.e. Newcastle-Ottawa Scale (mean): ≥7= 2 P; 4-6.9= 1 P; 0-3.9= 0 P
	3 0-3.99: very low evidence; 4-5.99: low evidence; 6-7.99: moderate evidence; ≥8: high evidence

## Sheet: SR without MA - Cohorts
Supplementary Material S10 Outcome-specific certainty of evidence assessment of systematic reviews with or without meta-analysis using NutriGrade.
					Petersen 2013 [13]			Boushey 2020 [24]
					Exposure
					total protein	animal protein	plant protein	total protein	animal protein	plant protein
1.	Risk of bias / study quality / study limitations (3 P)
	a.	No information available (0 P)
	b.	Risk of bias (2 P)
		i.	Ascertainment of exposure1
		ii.	Adjusted basic & outcome relevant model1
		iii.	Assessment of outcome1
		iv.	Adequacy of follow-up duration1					1	1	1
	c.	Study quality (2 P)2			1	1	1
2.	Precision (1 P)
	a.	<500 events or <2000 participants events (0 P)			0	0	0	1	1	1
	b.	≥500 events or ≥2000 participants events (1 P)
3.	Heterogeneity (1 P)
	a.	>1/3 of included studies have an inconsistent result
		(i.e. point estimates and/or 95% CI did not overlap between studies) (0 P)				0		0	0
	b.	≥2/3 of included studies have a consistent result
		(i.e. point estimates and/or 95% CI did overlap between studies) (1 P)			1		1			1
4.	Directness (1 P)
	a.	Differences in population; differences in intervention; surrogate markers; network meta-analysis (0 P)
	b.	No important differences in population or intervention; hard clinical outcome (1 P)			1	1	1	1	1	1
6.	Funding bias (1 P)
	a.	Industry funding OR conflict of interest (0 P)
	b.	Private institutions, foundations, non-governmental organizations (0.5 P)
	c.	Academic institutions, research institutions (1 P)			1	1	1	1	1	1
7.	Effect size (2 P)
	a.	No effect for >1/3 of included studies (0 P)				0	0	0	0	0
	b.	Moderate effect size for ≥2/3 of included studies (1 P)			1
	c.	Large effect size for ≥2/3 of included studies (2 P)
				Overall Score3	5	3	4	4	4	5
				Evidence	moderate	low	low	low	low	moderate
	P: point(s); RR: risk ratio.
	1 ≥2/3 of studies low risk of bias = 0.5 P; >1/3 of studies high risk of bias OR not assessed = 0 P; unclear risk of bias = 0.25 P)
	2 cut-off for different quality scale (≥3/4 of overall score= 2 P; ≥1/2 of overall score= 1 P; <1/2 of overall score= 0 P); i.e. Newcastle-Ottawa Scale (mean): ≥7= 2 P; 4-6.9= 1 P; 0-3.9= 0 P
	30-2.99: very low evidence; 3-4.49: low evidence; 4.5-5.99: moderate evidence; ≥6: high evidence
